# Supplementary material for: Wessex Head Injury Matrix in Patients with Prolonged Disorders of Consciousness: A Reliability Study
Source: Biomedicines. 2023 Dec 28;12(1):82. doi: 10.3390/biomedicines12010082 (PMC10813453; doi:10.3390/biomedicines12010082)
Supplement: Supplementary file 1 [file biomedicines-12-00082-s001.zip]

Archive with 1 entries (1 files):
- biomedicines-2743978-supplementary.pdf
